# Supplementary material for: Isoetes mississippiensis: A new quillwort from Mississippi, USA
Source: PhytoKeys. 2016 Nov 8;(74):97–106. doi: 10.3897/phytokeys.74.10380 (PMC5234550; doi:10.3897/phytokeys.74.10380)
Supplement: XML Treatment for Isoetes mississippiensis [file phytokeys.74.10380-treatment1.xml]

<!DOCTYPE tp:taxon-treatment
  PUBLIC "-//TaxonX//DTD Taxonomic Treatment Publishing DTD v0 20100105//EN" "tax-treatment-NSO.dtd">
<tp:taxon-treatment xmlns:tp="http://www.plazi.org/taxpub"><tp:treatment-meta><kwd-group><label>Taxon classification</label><kwd><named-content content-type="kingdom">Plantae</named-content></kwd><kwd><named-content content-type="order">Isoetales</named-content></kwd><kwd><named-content content-type="family">Isoetaceae</named-content></kwd></kwd-group><mixed-citation publication-type="journal"><person-group><name><surname>Schafran</surname><given-names>Peter W.</given-names></name><name><surname>Leonard</surname><given-names>Steven W.</given-names></name><name><surname>Bray</surname><given-names>Rebecca D.</given-names></name><name><surname>Taylor</surname><given-names>W. Carl</given-names></name><name><surname>Musselman</surname><given-names>Lytton J.</given-names></name></person-group><article-title><italic><tp:taxon-name><tp:taxon-name-part taxon-name-part-type="genus">Isoetes</tp:taxon-name-part> <tp:taxon-name-part taxon-name-part-type="species">mississippiensis</tp:taxon-name-part></tp:taxon-name></italic>: A new quillwort from Mississippi, USA</article-title><source>PhytoKeys</source><day>8</day><month>11</month><year>2016</year><volume>2016</volume><issue>74</issue><fpage>97</fpage><lpage>106</lpage><pub-id pub-id-type="doi">10.3897/phytokeys.74.10380</pub-id></mixed-citation></tp:treatment-meta><tp:nomenclature><tp:taxon-name>
            <tp:taxon-name-part taxon-name-part-type="genus">Isoetes</tp:taxon-name-part>
            <tp:taxon-name-part taxon-name-part-type="species">mississippiensis</tp:taxon-name-part>
            <object-id xmlns:xlink="http://www.w3.org/1999/xlink" content-type="ipni" xlink:type="simple">urn:lsid:ipni.org:names:77158528-1</object-id>
          </tp:taxon-name><tp:taxon-authority>S.W. Leonard, W.C. Taylor, L.J. Musselman &amp; R.D. Bray</tp:taxon-authority><tp:taxon-status xmlns:xlink="http://www.w3.org/1999/xlink" xlink:type="simple">sp. nov.</tp:taxon-status></tp:nomenclature><tp:treatment-sec sec-type="material" id="SECID0EYLAC"><title>Type.</title><p>USA. Mississippi: Lotts Creek (<named-content xmlns:xlink="http://www.w3.org/1999/xlink" content-type="dwc:verbatimCoordinates" xlink:type="simple"><named-content content-type="geo-json" specific-use="{&#34;type&#34;:&#34;Point&#34;,&#34;coordinates&#34;:[-89.761960,30.573960]}" id="NCID0EEMAC" xlink:type="simple">30.57396°N, 89.76196°W</named-content></named-content>, elevation 14 m), 18 June 2013, <italic>P. Schafran MS-08 L. Musselman, S. Leonard, W. Taylor, M. Alford, and D. McNair</italic> (holotype: <named-content xmlns:xlink="http://www.w3.org/1999/xlink" content-type="dwc:institutional_code" xlink:type="simple">US</named-content>; isotypes: <named-content xmlns:xlink="http://www.w3.org/1999/xlink" content-type="dwc:institutional_code" xlink:type="simple">MO</named-content>, <named-content xmlns:xlink="http://www.w3.org/1999/xlink" content-type="dwc:institutional_code" xlink:type="simple">NY</named-content>, <named-content xmlns:xlink="http://www.w3.org/1999/xlink" content-type="dwc:institutional_code" xlink:type="simple">ODU</named-content>, <named-content xmlns:xlink="http://www.w3.org/1999/xlink" content-type="dwc:institutional_code" xlink:type="simple">USMS</named-content>).</p></tp:treatment-sec><tp:treatment-sec sec-type="description" id="SECID0ELNAC"><title>Description.</title><p>Plants amphibious in and along persistent streams. Rootstock subglobose, bilobed, brown, 0.5−1.0 cm long, 1.0−1.5 cm wide. Roots dichotomously branched. Sporophylls (leaves) linear, bright green, darkening with age, pale toward <!--PageBreak-->base, spirally arranged, erect to spreading, up to 40 cm long and 2.0 mm wide at mid-length, in tufts of ca. 20, semi−terete with adaxial surface flattened, becoming more terete distally, with translucent alae ca. 1 mm wide extending along lateral edges from base to ca. one-quarter leaf length, tapering gradually toward apex, abruptly dilated and spatulate toward base where streaks of brown pigmented cells are often evident on pale outer surface of leaf base. Ligule triangular, ca. 1 mm long. Sporangium ovate, most 4−10 mm long, most 4−5 mm wide, adaxial wall spotted to streaked with scattered clusters of brown pigmented cells. Velum incomplete, covering less than one third of sporangium wall. Megaspores globose, white, trilete, macro-ornamentation laevigate with echinate micro-ornamentation, ca. 280−380 µm in diameter, averaging ca. 340 µm. Microspores broadly fusiform, macro-ornamentation echinate with bacillate micro-ornamentation, pale brown in mass, monolete, 25−30 µm long.</p></tp:treatment-sec><tp:treatment-sec sec-type="Morphology" id="SECID0ETNAC"><title>Morphology.</title><p>Rootstocks of all specimens examined vary in length from 0.5−1.0 cm and in width from 1.0−1.5 cm. All rootstocks are subglobose in shape and bilobed. Sporophylls reach a maximum length of 40 cm and maximum width of 2.0 mm at mid-length. Sporangia are 4−10 mm long and 4−5 mm wide. Megaspores are laevigate with echinate micro-ornamentation (Figures <xref ref-type="fig" rid="F1">1</xref>, <xref ref-type="fig" rid="F2">2</xref>, <xref ref-type="fig" rid="F3">3</xref>). Diameter of megaspores varies from 280−380 µm, with an average of 340 µm. Microspores are echinate with bacillate micro-ornamentation, and are 25−30 µm long (Figure <xref ref-type="fig" rid="F1">1</xref>).</p><fig id="F1" position="float" orientation="portrait"><label>Figure 1.</label><caption><p>SEMs of megaspores (<bold>a, b, c</bold>) and microspores (<bold>d, e, f</bold>) of <italic><tp:taxon-name><tp:taxon-name-part taxon-name-part-type="genus">Isoetes</tp:taxon-name-part> <tp:taxon-name-part taxon-name-part-type="species">mississippiensis</tp:taxon-name-part></tp:taxon-name></italic> displaying distal (<bold>a, d</bold>), equatorial (<bold>b, e</bold>), and proximal (<bold>c, f</bold>) views. Megaspores from Schafran MS-08, microspores from Taylor 6798. Megaspore magnification 200×; microspore magnification 2000×.</p></caption><graphic xmlns:xlink="http://www.w3.org/1999/xlink" xlink:href="phytokeys-074-097-g001.jpg" position="float" orientation="portrait" xlink:type="simple" id="oo_109971.jpg"/></fig><fig id="F2" position="float" orientation="portrait"><label>Figure 2.</label><caption><p>SEM detail of megaspore micro-ornamentation. Magnification 2000×.</p></caption><graphic xmlns:xlink="http://www.w3.org/1999/xlink" xlink:href="phytokeys-074-097-g002.jpg" position="float" orientation="portrait" xlink:type="simple" id="oo_109972.jpg"/></fig><fig id="F3" position="float" orientation="portrait"><label>Figure 3.</label><caption><p>Light microscope image of megaspores of <italic><tp:taxon-name><tp:taxon-name-part taxon-name-part-type="genus">Isoetes</tp:taxon-name-part> <tp:taxon-name-part taxon-name-part-type="species">mississippiensis</tp:taxon-name-part></tp:taxon-name></italic> from Schafran MS-07 (left) and MS-08 (right). Magnification 63×. Scale bar = 0.3 mm.</p></caption><graphic xmlns:xlink="http://www.w3.org/1999/xlink" xlink:href="phytokeys-074-097-g003.jpg" position="float" orientation="portrait" xlink:type="simple" id="oo_109973.jpg"/></fig></tp:treatment-sec><tp:treatment-sec sec-type="Cytology" id="SECID0E1AAE"><title>Cytology.</title><p>Chromosome counts show individuals of <italic><tp:taxon-name><tp:taxon-name-part taxon-name-part-type="genus">Isoetes</tp:taxon-name-part> <tp:taxon-name-part taxon-name-part-type="species">mississippiensis</tp:taxon-name-part></tp:taxon-name></italic> to be diploid (2n=22).</p></tp:treatment-sec><tp:treatment-sec sec-type="ecology" id="SECID0EKBAE"><title>Ecology.</title><p><italic><tp:taxon-name><tp:taxon-name-part taxon-name-part-type="genus">Isoetes</tp:taxon-name-part> <tp:taxon-name-part taxon-name-part-type="species">mississippiensis</tp:taxon-name-part></tp:taxon-name></italic> occurs in sluggish, persistent streams in southern Mississippi (Figure <xref ref-type="fig" rid="F4">4</xref>). At the Moody Branch locality, the maintained right-of-way of Mississippi Highway 43 allows abundant sunshine to reach the stream and adjacent wetlands. Small bushes and saplings of titi (<italic><tp:taxon-name><tp:taxon-name-part taxon-name-part-type="genus">Cyrilla</tp:taxon-name-part> <tp:taxon-name-part taxon-name-part-type="species">racemiflora</tp:taxon-name-part></tp:taxon-name></italic>) and red maple (<italic><tp:taxon-name><tp:taxon-name-part taxon-name-part-type="genus">Acer</tp:taxon-name-part> <tp:taxon-name-part taxon-name-part-type="species">rubrum</tp:taxon-name-part></tp:taxon-name></italic>) are periodically cut down and allowed to fall in the stream. Sediment and detritus provide anchors for herbaceous growth of sedges, rushes, and coarse grasses (<italic><tp:taxon-name><tp:taxon-name-part taxon-name-part-type="genus">Rhynchospora</tp:taxon-name-part> <tp:taxon-name-part taxon-name-part-type="species">inexpansa</tp:taxon-name-part></tp:taxon-name></italic>, <italic><tp:taxon-name><tp:taxon-name-part taxon-name-part-type="genus">Juncus</tp:taxon-name-part></tp:taxon-name></italic> spp., <italic><tp:taxon-name><tp:taxon-name-part taxon-name-part-type="genus">Erianthus</tp:taxon-name-part> <tp:taxon-name-part taxon-name-part-type="species">giganteus</tp:taxon-name-part></tp:taxon-name></italic>, <italic><tp:taxon-name><tp:taxon-name-part taxon-name-part-type="genus">Panicum</tp:taxon-name-part></tp:taxon-name></italic> spp.). In the shallow water stream margin is <italic><tp:taxon-name><tp:taxon-name-part taxon-name-part-type="genus">Iris</tp:taxon-name-part> <tp:taxon-name-part taxon-name-part-type="species">virginica</tp:taxon-name-part></tp:taxon-name></italic>. The woodland edge is suitable habitat for crossvine (<italic><tp:taxon-name><tp:taxon-name-part taxon-name-part-type="genus">Bignonia</tp:taxon-name-part> <tp:taxon-name-part taxon-name-part-type="species">capreolata</tp:taxon-name-part></tp:taxon-name></italic>) and rattan vine (<italic><tp:taxon-name><tp:taxon-name-part taxon-name-part-type="genus">Berchemia</tp:taxon-name-part> <tp:taxon-name-part taxon-name-part-type="species">scandens</tp:taxon-name-part></tp:taxon-name></italic>). Upstream where a defined channel is present the overstory consists of swamp black gum (<italic><tp:taxon-name><tp:taxon-name-part taxon-name-part-type="genus">Nyssa</tp:taxon-name-part> <tp:taxon-name-part taxon-name-part-type="species">biflora</tp:taxon-name-part></tp:taxon-name></italic>), laurel oak (<italic><tp:taxon-name><tp:taxon-name-part taxon-name-part-type="genus">Quercus</tp:taxon-name-part> <tp:taxon-name-part taxon-name-part-type="species">laurifolia</tp:taxon-name-part></tp:taxon-name></italic>), red maple, and encroaching loblolly pines (<italic><tp:taxon-name><tp:taxon-name-part taxon-name-part-type="genus">Pinus</tp:taxon-name-part> <tp:taxon-name-part taxon-name-part-type="species">taeda</tp:taxon-name-part></tp:taxon-name></italic>). Shrubs in the understory are Elliott’s blueberry (<italic><tp:taxon-name><tp:taxon-name-part taxon-name-part-type="genus">Vaccinium</tp:taxon-name-part> <tp:taxon-name-part taxon-name-part-type="species">elliottii</tp:taxon-name-part></tp:taxon-name></italic>), yaupon (<italic><tp:taxon-name><tp:taxon-name-part taxon-name-part-type="genus">Ilex</tp:taxon-name-part> <tp:taxon-name-part taxon-name-part-type="species">vomitoria</tp:taxon-name-part></tp:taxon-name></italic>), and titi. In the upper reaches of Moody Branch, the channel is braided and the water sluggish, more typical of a swamp black gum forest with Rankin’s jessamine (<italic><tp:taxon-name><tp:taxon-name-part taxon-name-part-type="genus">Gelsemium</tp:taxon-name-part> <tp:taxon-name-part taxon-name-part-type="species">rankinii</tp:taxon-name-part></tp:taxon-name></italic>), Virginia willow (<italic><tp:taxon-name><tp:taxon-name-part taxon-name-part-type="genus">Itea</tp:taxon-name-part> <tp:taxon-name-part taxon-name-part-type="species">virginica</tp:taxon-name-part></tp:taxon-name></italic>), and dog hobble (<italic><tp:taxon-name><tp:taxon-name-part taxon-name-part-type="genus">Viburnum</tp:taxon-name-part> <tp:taxon-name-part taxon-name-part-type="species">nudum</tp:taxon-name-part></tp:taxon-name></italic>).</p><fig id="F4" position="float" orientation="portrait"><label>Figure 4.</label><caption><p>Map showing two localities of <italic><tp:taxon-name><tp:taxon-name-part taxon-name-part-type="genus">Isoetes</tp:taxon-name-part> <tp:taxon-name-part taxon-name-part-type="species">mississippiensis</tp:taxon-name-part></tp:taxon-name></italic>. Inset: Map of Mississippi with detail area highlighted. Map created using ArcGIS software (Esri).</p></caption><graphic xmlns:xlink="http://www.w3.org/1999/xlink" xlink:href="phytokeys-074-097-g004.jpg" position="float" orientation="portrait" xlink:type="simple" id="oo_109974.jpg"/></fig><p>After flowing west for several kilometers, Moody Branch turns sharply south just west of Mississippi Highway 43 and eventually merges with Lotts Creek. The forested wetland adds pond cypress (<italic><tp:taxon-name><tp:taxon-name-part taxon-name-part-type="genus">Taxodium</tp:taxon-name-part> <tp:taxon-name-part taxon-name-part-type="species">ascendens</tp:taxon-name-part></tp:taxon-name></italic>) and a dense shrub understory with <italic><tp:taxon-name><tp:taxon-name-part taxon-name-part-type="genus">Smilax</tp:taxon-name-part> <tp:taxon-name-part taxon-name-part-type="species">laurifolia</tp:taxon-name-part></tp:taxon-name></italic>. At the Walkiah Bluff Road crossing of Lotts Creek disturbance has been severe, yet <italic><tp:taxon-name><tp:taxon-name-part taxon-name-part-type="genus">Isoetes</tp:taxon-name-part> <tp:taxon-name-part taxon-name-part-type="species">mississippiensis</tp:taxon-name-part></tp:taxon-name></italic> has revegetated new habitat in the roadside ditch north of the road and on sandbars.</p><!--PageBreak--><!--PageBreak--></tp:treatment-sec><tp:treatment-sec sec-type="etymology" id="SECID0E2IAE"><title>Etymology.</title><p>This species is named for the state of Mississippi, its only known locality.</p></tp:treatment-sec><tp:treatment-sec sec-type="material" id="SECID0EAJAE"><title>Specimens examined.</title><p>Leonard 9393, 9 March 1996 (<named-content xmlns:xlink="http://www.w3.org/1999/xlink" content-type="dwc:institutional_code" xlink:type="simple">MMNS</named-content>); Leonard 9395, 22 March 1996 (<named-content xmlns:xlink="http://www.w3.org/1999/xlink" content-type="dwc:institutional_code" xlink:type="simple">MMNS</named-content>); Leonard 9831, 2 June 1997 (<named-content xmlns:xlink="http://www.w3.org/1999/xlink" content-type="dwc:institutional_code" xlink:type="simple">MMNS</named-content>); Leonard 12405, 12 May 2011(<named-content xmlns:xlink="http://www.w3.org/1999/xlink" content-type="dwc:institutional_code" xlink:type="simple">ODU</named-content>); Leonard 12406, 12 May 2011 (<named-content xmlns:xlink="http://www.w3.org/1999/xlink" content-type="dwc:institutional_code" xlink:type="simple">ODU</named-content>); Musselman with Taylor, 98908, 17 October 1998 (<named-content xmlns:xlink="http://www.w3.org/1999/xlink" content-type="dwc:institutional_code" xlink:type="simple">ODU</named-content>); Bolin JB-MS-01, 9 January 2009 (<named-content xmlns:xlink="http://www.w3.org/1999/xlink" content-type="dwc:institutional_code" xlink:type="simple">ODU</named-content>); Schafran <!--PageBreak-->MS-07, 18 June 2013 with Musselman, Leonard, Taylor, and Alford (<named-content xmlns:xlink="http://www.w3.org/1999/xlink" content-type="dwc:institutional_code" xlink:type="simple">MO</named-content>; <named-content xmlns:xlink="http://www.w3.org/1999/xlink" content-type="dwc:institutional_code" xlink:type="simple">NY</named-content>; <named-content xmlns:xlink="http://www.w3.org/1999/xlink" content-type="dwc:institutional_code" xlink:type="simple">ODU</named-content>; <named-content xmlns:xlink="http://www.w3.org/1999/xlink" content-type="dwc:institutional_code" xlink:type="simple">USMS</named-content>); Schafran MS-08, 18 June 2013 with Musselman, Leonard, Taylor, and Alford (<named-content xmlns:xlink="http://www.w3.org/1999/xlink" content-type="dwc:institutional_code" xlink:type="simple">US</named-content>; <named-content xmlns:xlink="http://www.w3.org/1999/xlink" content-type="dwc:institutional_code" xlink:type="simple">ODU</named-content>); Taylor 6798, 18 June 2013 with Musselman, Leonard, Schafran, and Alford(<named-content xmlns:xlink="http://www.w3.org/1999/xlink" content-type="dwc:institutional_code" xlink:type="simple">US</named-content>).</p></tp:treatment-sec></tp:taxon-treatment>
